# Supplementary material for: The role of participatory scenarios in ecological restoration: a systematic map protocol
Source: Environ Evid. 2022 Jun 22;11:23. doi: 10.1186/s13750-022-00276-w (PMC11378783; doi:10.1186/s13750-022-00276-w)
Supplement: Supplementary file 2 — Additional file 2. SM_2_Search_string_building. Search string development to develop the final search string in Web of Science. [file 13750_2022_276_MOESM2_ESM.xlsx]

## Sheet: README
README
SM_2_Search_string_building.xls: Search testing specifics: Details of every search attempted in the process of search string development in Web of Science

## Sheet: Search testing
Candidate final search string	Search	Additional parameters	Results	Benchmark articles	Notes
	((TS=(restoration) AND TS=(participatory OR collaboration) AND TS=(ecological OR environmental) AND TS=(Scenario OR forecast OR backcast)))	All databases	71	4 of 7
	(((TS=(restor*) AND TS=(participat* OR collabor*) AND TS=(ecolog* OR environment*) AND TS=(Scenario* OR forecast* OR backcast*))))	All databases	245	6 of 7	Add in wildcards
	(((TS=(restor*) AND TS=(participat* OR collabor* OR co-product* OR collectiv*) AND TS=(ecolog* OR environment*) AND TS=(Scenario* OR forecast* OR backcast*))))	All databases	300	6 of 7	Increase generality of the participatory restrictive element
	(((TS=(restor* ) AND TS=(participat* OR collabor* OR co-product* OR collectiv* OR stakehold* OR engagement*) AND TS=(ecolog* OR environment*) AND TS=(Scenario* OR forecast* OR backcast*))))	All databases	451	6 of 7
	(((TS=(restor* OR reveg* ) AND TS=(participat* OR collabor* OR co-product* OR collectiv* OR stakehold* OR engagement*) AND TS=(ecolog* OR environment*) AND TS=(Scenario* OR forecast* OR backcast*))))	All databases	455	6 of 7	Increase generality of the restoration restrictive element
	(((TS=(restor* OR reveg* OR reforest*) AND TS=(participat* OR collabor* OR co-product* OR collectiv* OR stakehold* OR engagement*) AND TS=(ecolog* OR environment*) AND TS=(Scenario* OR forecast* OR backcast*))))	All databases	509	7 of 7	Remove synonyms of restrictive elements to find minimum combination of synonyms to reach benchmark articles Minimum number of restoration synonyms
	(((TS=(restor* OR reveg* OR reforest*) AND TS=(participat* OR collabor* OR co-product* OR collectiv* Or engag*) AND TS=(ecolog* OR environment*) AND TS=(Scenario* OR forecast* OR backcast*))))	All databases	395	7 of 7
	(((TS=(restor* OR reveg* OR reforest*) AND TS=(participat* OR collabor* OR co-product* OR collectiv* Or stakehold*) AND TS=(ecolog* OR environment*) AND TS=(Scenario* OR forecast* OR backcast*))))	All databases	494	7 of 7
	(((TS=(restor* OR reveg* OR reforest*) AND TS=(participat* OR collabor* OR co-product* OR collectiv*) AND TS=(ecolog* OR environment*) AND TS=(Scenario* OR forecast* OR backcast*))))	All databases	345	7 of 7
	(((TS=(restor* OR reveg* OR reforest*) AND TS=(participat* OR collabor* OR co-product*) AND TS=(ecolog* OR environment*) AND TS=(Scenario* OR forecast* OR backcast*))))	All databases	289	7 of 7
	(((TS=(restor* OR reveg* OR reforest*) AND TS=(participat* OR collabor*) AND TS=(ecolog* OR environment*) AND TS=(Scenario* OR forecast* OR backcast*))))	All databases	287	7 of 7	Minimum number of participatory synonyms
	(((TS=(restor* OR reveg* OR reforest*) AND TS=(participat*) AND TS=(ecolog* OR environment*) AND TS=(Scenario* OR forecast* OR backcast*))))	All databases	222	5 of 7
Candidate search #1: Minimum combination of search terms	(((TS=(restor* OR reveg* OR reforest*) AND TS=(participat* OR collabor*) AND TS=(ecolog* OR environment*) AND TS=(Scenario*))))	All databases	256	7 of 7	Minimum number of scenario and ecology synonyms
	(((TS=(restor* OR reveg* OR reforest*) AND TS=(participat* OR collabor*) AND TS=(ecolog*) AND TS=(Scenario*))))	All databases	190	6 of 7	Broaden search terms to increase the generality of the search
	(((TS=(restor* OR reveg* OR regener* OR reforest* OR afforest* OR remediat* OR rehabilitat*) AND TS=(participat* OR collabor*) AND TS=(ecolog* OR environment*) AND TS=(Scenario*))))	All databases	433	7 of 7	Increase generality of restoration restrictive element
	(((TS=(restor* OR reveg* OR regener* OR reforest* OR afforest* OR remediat* OR rehabilitat*) AND TS=(participat* OR collabor* OR co-product* OR collectiv* ) AND TS=(ecolog* OR environment*) AND TS=(Scenario*))))	All databases	510	7 of 7	Increase generality of participatory restrictive element
	(((TS=(restor* OR reveg* OR regener* OR reforest* OR afforest* OR remediat* OR rehabilitat*) AND TS=(participat* OR collabor* OR co-product* OR collectiv* OR stakehold*) AND TS=(ecolog* OR environment*) AND TS=(Scenario*))))	All databases	717	7 of 7
	(((TS=(restor* OR reveg* OR regener* OR reforest* OR afforest* OR remediat* OR rehabilitat*) AND TS=(participat* OR collabor* OR co-product* OR collectiv* OR stakehold* OR engag*) AND TS=(ecolog* OR environment*) AND TS=(Scenario*))))	All databases	786	7 of 7	Increase generality of the scenario restrictive element
	(((TS=(restor* OR reveg* OR regener* OR reforest* OR afforest* OR remediat* OR rehabilitat*) AND TS=(participat* OR collabor* OR co-product* OR collectiv* OR stakehold* OR engag*) AND TS=(ecolog* OR environment*) AND TS=(Scenario* OR forecast*))))	All databases	899	7 of 7
	(((TS=(restor* OR reveg* OR regener* OR reforest* OR afforest* OR remediat* OR rehabilitat*) AND TS=(participat* OR collabor* OR co-product* OR collectiv* OR stakehold* OR engag*) AND TS=(ecolog* OR environment*) AND TS=(Scenario* OR forecast* OR backcast*))))	All databases	901	7 of 7
	(((TS=(restor* OR reveg* OR regener* OR reforest* OR afforest* OR remediat* OR rehabilitat*) AND TS=(participat* OR collabor* OR co-product* OR collectiv* OR stakehold* OR engag*) AND TS=(ecolog* OR environment*) AND TS=(Scenario* OR forecast* OR backcast* OR futur*))))	All databases	3628	7 of 7
	(((TS=(restor* OR reveg* OR regener* OR reforest* OR afforest* OR remediat* OR rehabilitat*) AND TS=(participat* OR collabor* OR co-product* OR collectiv* OR stakehold* OR engag*) AND TS=(ecolog* OR environment*) AND TS=(Scenario* OR forecast* OR backcast* OR futur* OR trajector*))))	All databases	3822	7 of 7
Candidate search #2: Minimum number of search terms + maximum number of synonyms	(((TS=(restor* OR reveg* OR regener* OR reforest* OR afforest* OR remediat* OR rehabilitat* OR rewild* OR re-wild* OR "conservation translocat*") AND TS=(participat* OR collabor* OR co-product* OR collectiv* OR stakehold* OR engag*) AND TS=(ecolog* OR environment* OR ecosystem*) AND TS=(Scenario* OR forecast* OR backcast* OR futur* OR trajector*))))	All databases	3935	7 of 7	Increase generality of restoration restrictive element to further include rewilding and conservation translocation

## Sheet: Column details
Details of search testing spread sheet
			Candidate search string
Search
The search terms as entered into Web of Science i.e TS = Searches title, abstract, author keywords, and Keywords Plus
Additional parameters
Additional search details eg. Web of Science databases searched.
Results
Number of results from search performed 06/03/2022
Benchmark articles
The number of test list articles that the search retrieved from Bremer et al., 2018, Burnett et al., 2019, Hemmerling et al., 2019, Mitchell et al., 2016, Rodorff et al., 2018, Sisk et al., 2006, Tobón et al., 2017. One benchmark article (Bizikova et al., 2015) was not included in the list because it is not present in the Web of Science bibliographic database.
Notes
Explanation of decision making regarding building the test list.
Literature cited
Bremer, L., Mandle, L., Trauernicht, C., Pascua, P., McMillen, H., Burnett, K., Wada, C., Kurashima, N., Quazi, S., Giambelluca, T. and Chock, P., 2018. Bringing multiple values to the table: assessing future land-use and climate change in North Kona, Hawaiʻi. Ecology and Society, 23(1).
Burnett, K.M., Ticktin, T., Bremer, L.L., Quazi, S.A., Geslani, C., Wada, C.A., Kurashima, N., Mandle, L., Pascua, P.A., Depraetere, T. and Wolkis, D., 2019. Restoring to the future: Environmental, cultural, and management trade‐offs in historical versus hybrid restoration of a highly modified ecosystem. Conservation Letters, 12(1), p.e12606.
Hemmerling, S.A., Barra, M., Bienn, H.C., Baustian, M.M., Jung, H., Meselhe, E., Wang, Y. and White, E., 2019. Elevating local knowledge through participatory modeling: active community engagement in restoration planning in coastal Louisiana. Journal of Geographical Systems, pp.1-26.
Mitchell, M., Lockwood, M., Moore, S.A. and Clement, S., 2016. Building systems-based scenario narratives for novel biodiversity futures in an agricultural landscape. Landscape and Urban Planning, 145, pp.45-56.
Rodorff, V., Steinmetz, L., Mertens, J., Siegmund-Schultze, M. and Köppel, J., 2018. Applying Bayesian networks to evaluate small-scale farmers’ perceptions of native reforestation practices in Brazil’s Caatinga biome. Regional Environmental Change, 18(7), pp.1983-1997.
Sisk, T.D., Prather, J.W., Hampton, H.M., Aumack, E.N., Xu, Y. and Dickson, B.G., 2006. Participatory landscape analysis to guide restoration of ponderosa pine ecosystems in the American Southwest. Landscape and Urban Planning, 78(4), pp.300-310.
Tobón, W., Urquiza‐Haas, T., Koleff, P., Schröter, M., Ortega‐Álvarez, R., Campo, J., Lindig‐Cisneros, R., Sarukhán, J. and Bonn, A., 2017. Restoration planning to guide Aichi targets in a megadiverse country. Conservation Biology, 31(5), pp.1086-1097.
