# Supplementary material for: The role of participatory scenarios in ecological restoration: a systematic map protocol
Source: Environ Evid. 2022 Jun 22;11:23. doi: 10.1186/s13750-022-00276-w (PMC11378783; doi:10.1186/s13750-022-00276-w)
Supplement: Supplementary file 4 — Additional file 4. SM_4_Data_extraction. The data extraction code book. [file 13750_2022_276_MOESM4_ESM.xlsx]

## Sheet: Data extraction sheet
Study number	Bibliographic information	Lead authors	Lead authors email	Title	Year	Place pubilshed	Peer reviewed	Profession of authors					Author affiliation					Study type	What is the study type?	Study context	Year of data collection	Country of study	Study area	Size of the study area	Units for size of study area	What is the environment of focus in the study?			What is the primary economic activity in the area?							Resoration intervention	Is the scenario building embedded in a wider restoration project?	What is the motivation behind the restoration?	What is the area being restored?	What are the identified drivers of degradation in the study area?
								Academic	NGO	Government	Private	Other: please specify	University: name	NGO: name	Private: name	Government: Dept and country	Other: please specify									Choose from the drop down list	Other: please specify	Further details:	Resource industry	Services sector	Agriculture/pastoralism	Subsistence economy	Illegal economic activities	Other: please specify	Further details:					Demographics	Technology	Urbanisation	Globalisation	Economic/market conditions	Tourism	Governance	Legislation/policy	Poaching	Invasive species
1							-	-	-	-	-								-							-			-	-	-	-	-				-			-	-	-	-	-	-	-	-	-	-
2							-	-	-	-	-								-							-			-	-	-	-	-				-			-	-	-	-	-	-	-	-	-	-
3							-	-	-	-	-								-							-			-	-	-	-	-				-			-	-	-	-	-	-	-	-	-	-
4							-	-	-	-	-								-							-			-	-	-	-	-				-			-	-	-	-	-	-	-	-	-	-
5							-	-	-	-	-								-							-			-	-	-	-	-				-			-	-	-	-	-	-	-	-	-	-
6							-	-	-	-	-								-							-			-	-	-	-	-				-			-	-	-	-	-	-	-	-	-	-
7							-	-	-	-	-								-							-			-	-	-	-	-				-			-	-	-	-	-	-	-	-	-	-
8							-	-	-	-	-								-							-			-	-	-	-	-				-			-	-	-	-	-	-	-	-	-	-
9							-	-	-	-	-								-							-			-	-	-	-	-				-			-	-	-	-	-	-	-	-	-	-
10							-	-	-	-	-								-							-			-	-	-	-	-				-			-	-	-	-	-	-	-	-	-	-
11							-	-	-	-	-								-							-			-	-	-	-	-				-			-	-	-	-	-	-	-	-	-	-
12							-	-	-	-	-								-							-			-	-	-	-	-				-			-	-	-	-	-	-	-	-	-	-
13							-	-	-	-	-								-							-			-	-	-	-	-				-			-	-	-	-	-	-	-	-	-	-
14							-	-	-	-	-								-							-			-	-	-	-	-				-			-	-	-	-	-	-	-	-	-	-
15							-	-	-	-	-								-							-			-	-	-	-	-				-			-	-	-	-	-	-	-	-	-	-
16							-	-	-	-	-								-							-			-	-	-	-	-				-			-	-	-	-	-	-	-	-	-	-
17							-	-	-	-	-								-							-			-	-	-	-	-				-			-	-	-	-	-	-	-	-	-	-
18							-	-	-	-	-								-							-			-	-	-	-	-				-			-	-	-	-	-	-	-	-	-	-
19							-	-	-	-	-								-							-			-	-	-	-	-				-			-	-	-	-	-	-	-	-	-	-
20							-	-	-	-	-								-							-			-	-	-	-	-				-			-	-	-	-	-	-	-	-	-	-
21							-	-	-	-	-								-							-			-	-	-	-	-				-			-	-	-	-	-	-	-	-	-	-
22							-	-	-	-	-								-							-			-	-	-	-	-				-			-	-	-	-	-	-	-	-	-	-
23							-	-	-	-	-								-							-			-	-	-	-	-				-			-	-	-	-	-	-	-	-	-	-
24							-	-	-	-	-								-							-			-	-	-	-	-				-			-	-	-	-	-	-	-	-	-	-
25							-	-	-	-	-								-							-			-	-	-	-	-				-			-	-	-	-	-	-	-	-	-	-
26							-	-	-	-	-								-							-			-	-	-	-	-				-			-	-	-	-	-	-	-	-	-	-
27							-	-	-	-	-								-							-			-	-	-	-	-				-			-	-	-	-	-	-	-	-	-	-
28							-	-	-	-	-								-							-			-	-	-	-	-				-			-	-	-	-	-	-	-	-	-	-
29							-	-	-	-	-								-							-			-	-	-	-	-				-			-	-	-	-	-	-	-	-	-	-
30							-	-	-	-	-								-							-			-	-	-	-	-				-			-	-	-	-	-	-	-	-	-	-
31							-	-	-	-	-								-							-			-	-	-	-	-				-			-	-	-	-	-	-	-	-	-	-
32							-	-	-	-	-								-							-			-	-	-	-	-				-			-	-	-	-	-	-	-	-	-	-
33							-	-	-	-	-								-							-			-	-	-	-	-				-			-	-	-	-	-	-	-	-	-	-
34							-	-	-	-	-								-							-			-	-	-	-	-				-			-	-	-	-	-	-	-	-	-	-
35							-	-	-	-	-								-							-			-	-	-	-	-				-			-	-	-	-	-	-	-	-	-	-
36							-	-	-	-	-								-							-			-	-	-	-	-				-			-	-	-	-	-	-	-	-	-	-
37							-	-	-	-	-								-							-			-	-	-	-	-				-			-	-	-	-	-	-	-	-	-	-
38							-	-	-	-	-								-							-			-	-	-	-	-				-			-	-	-	-	-	-	-	-	-	-
39							-	-	-	-	-								-							-			-	-	-	-	-				-			-	-	-	-	-	-	-	-	-	-
[truncated: 131 more columns]

## Sheet: Outcomes
Sheet instructions here:
For each extracted study, please fill this sheet in for each outcome addressed in the publication, therefore there should be 1 row for each outcome addressed for each study
Reference number	Outcome	Outcome type	Reason for choosing outcome	Level of analysis	Was it analysed qualitatively?	If so, how?	Was it analysed quantitatively?	If so how?	What was the indicator?	Was the indicator quantitative or qualitative?	Units	Analysed as a trade-off	Positive or negative outcome in the scneario
	List each outcome explicilty addressed in the scenarios	Ecological, Social, Economic	Open question.	Landscape, plot, species	Qualitative - nonnumerical analysis	eg. Storylines, participant discussion	Any quantitative analysis - a numeric value attached.	This may include quantification of survey data eg. Likert scale, ranking exercises.	Describe the indicator variable used for the outcome.		Unit of measurement for quantitative analysis of the indicator variable	Yes/No/Unclear - 1,0,2	Always positive, always negative, dependent on the scenario
EXAMPLE #1	Disturbance resilience	-		Plot	-	0	-	Field data on species presence/absence with trait data from the literature	Functional trait diversity			-
		-			-		-					-
		-			-		-					-
		-			-		-					-
		-			-		-					-
		-			-		-					-
		-			-		-					-
		-			-		-					-
		-			-		-					-
		-			-		-					-
		-			-		-					-
		-			-		-					-
		-			-		-					-
					-		-					-

## Sheet: Answer descriptions
Main question	Description	Options	Option description	Answer type
Bibliographic information
Lead authors	Write full name of the lead author			Open
Lead authors email	Corresponding email of the lead author			Open
Title	Paste the title of the publication			Open
Year	Write year of publishing			Open
Place pubilshed	Name of journal or publishing organisation			Open
Peer reviewed	Peer reviewed literature			Multiple choice
Profession of authors	All that apply. This is where the authors are employed as listed in the publication.	Academic	Listed as employed at a university	Multiple choice
		NGO	Listed as employed at a charity/NGO/social enterprise.	Multiple choice
		Government	Listed as employed at a government department	Multiple choice
		Private	Listed as employed at a private company	Multiple choice
		Other: please specify		Open
Affiliation	Name the institutions the authors are affiliated with, all that apply:	Academic dept. and unviersity	List all universities and name of department	Open
		NGO: name	List all names	Open
		Private: name	List all names	Open
		Government: Dept and country	List the departments and countries	Open
		Other: please specify		Open
Study type
What is the study type?	Classification of the methods type used in the study	Qualitative		Multiple choice
		Quantitative		Multiple choice
		Mixed methods		Multiple choice
Study context
Year of data collection	Write the year data was collected			Open
Country of study	Name the Country			Open
Study area	Name of the study area			Open
Size of the study area	Size and units given			Open
Units for size of study area	Units			Open
What is the environment of focus in the study?	This is the environment type that covers the largest area in the study region, it is not necessarily what is being restored.	Forest	Forest fromations or types	Multiple choice
		Riparian/Wetland	Riparian zone, samps and freshwater flooded lands	Multiple choice
		Grasslands/shrublands	Herbaceous to bushes vegetation	Multiple choice
		Mixed: farms/natural vegetation	Land used explicitly for cattle grazing	Multiple choice
		Pasture/Rangelands	Mixed environments mainly represented by interfaces or mosaics of agriculture and natural vegetation	Multiple choice
		Farmlands/crops	Agricultural land, reforested areas, and managed vegetation, mainly for commercial purposes.	Multiple choice
		River/inland waters	Lentic and lotic freshwater bodies.	Multiple choice
		Coastal/estuary/mangrove	Coastal and estuarine-related environments (e.g. mangroves, sandbanks).	Multiple choice
		Urban	Cities and areas under urban influence (e.g. parks, lakes).	Multiple choice
		Marine	Marine environments	Multiple choice
		Other: please specify	Please specify if you have chosen other from the drop down box.	Open
		Further details:		Open
What is the primary economic activity in the area?	Select all that apply:	Resource industry	fishing, mining, palm oil, timber	Multiple choice
		Services sector	trade and tourism	Multiple choice
		Agriculture/pastoralism		Multiple choice
		Subsistence economy		Multiple choice
		Illegal economic activities		Multiple choice
		Other: please specify		Open
		Further details:		Open
Resoration intervention
Is the scenario building embedded in a wider restoration project?	Regard as yes if the study mentions wider restoration plans for the region. This can be through a wider research project, government, NGO or bottom-up processes.			Multiple choice
	Further details:			Open
What is the motivation behind the restoration?	The driving motivation behind the restoration project.			Open
What is the area being restored?	Total restoration area, may not be the same as the area being studied using scenarios			Open
What are the identified drivers of degradation in the study area?	List all mentioned drivers of degradation, may be direct or indirect. All that apply:	Demographics	Population factors - births, deaths, migration.	Multiple choice
		Technology	Use of technological advances	Multiple choice
		Urbanisation	Spread of urban areas	Multiple choice
		Globalisation	Global influence in the study area	Multiple choice
		Economic/market conditions	If supply or demand for products is mentioned, market conditions that have driven changes.	Multiple choice
		Tourism		Multiple choice
		Governance		Multiple choice
		Legislation/policy	Policys that have then caused degradation eg. Afforestation programs.	Multiple choice
		Poaching		Multiple choice
		Invasive species	Invasive species that have caussed degradation of the area.	Multiple choice
		Disease/Virus/Parasite	eg. Mountain pine beetle.	Multiple choice
		Fire	Fire regimes may be natural or human-driven.	Multiple choice
		Land conversion	Conversion of land driving it into a degraded state	Multiple choice
		Climate variability / change	Changing climatic conditions	Multiple choice
		Other: please specify		Open
		Further details	Please give further details of the drivers/causes of degradation listed.	Open
What is the ecological aspect of the restoration objective?	All that apply:	Species restoration	Restoration of specific species	Multiple choice
		Habitat restoration	Restoration of a specific habitat.	Multiple choice
		Biodiversity restoration	Restoration to improve or recover biodiversity, includes native biodiversity.	Multiple choice
		Ecosystem service restoration	Improve or recover ecosystem services.	Multiple choice
		Invasive species control	Invasive species control for restoration purposes.	Multiple choice
		Disease Control	Example: Mountain pine beetle control.	Multiple choice
		Other: please specify		Open
		Futher details:	Give any further details that may be relevant such as the specific ES.	Open
What are any other aspects of the restoration objective?	All that apply:	Livelihood resilience	Resilience of current livelihoods	Multiple choice
		Livelihood diversification	Creation of different types of livelihood	Multiple choice
		Climate change mitigation	Objective to help reduce the effects of climate change	Multiple choice
		Cultural values	Cultural ties to particular natural states	Multiple choice
		Food security		Multiple choice
		Climate change adaptation	Objective to adapt to a changing climate	Multiple choice
		Fire risk reduction		Multiple choice
		Other: please specify	Please specify any not listed here.	Open
		Further details:	Give any further details that may be relevant	Open
What are the land types being restored?	All that apply:	Agricultural		Multiple choice
		Protected area		Multiple choice
		Private conservation area		Multiple choice
		Urban		Multiple choice
		Wetland		Multiple choice
		Grassland		Multiple choice
		Forest		Multiple choice
		Marine		Multiple choice
		Other: please specify		Open
		Further details:	For example, the type of forest being restored.	Open
What is the ecological subject focus of the restoration?	All that apply:	Plants	Plant species, whether crops, aquatic, native, or exotic.	Multiple choice
		Invertebrates	Species, populations, and communities of invertebrates, native, or exotic.	Multiple choice
		Vertebrates	Species, populations, and communities of nonhumans vertebrates, native, or exotic.	Multiple choice
		Interactions	Interspecific species interaction networks (e.g. pollination, parasitism, and competition).	Multiple choice
		Habitat/ecosystem/community	Focuses on the environment where species live, including large compartments (e.g. biomes, ecozones)	Multiple choice
		Other: please specify		Open
		Further details:		Open
What is the organisational level of the restoration?	All that apply:	Species restoration	One or more populations of a single species	Multiple choice
		Community	One or more populations of multiple species	Multiple choice
		Landscape	Landscape configuration, structure, and composition, not focusing directly on the organisms or their interactions.	Multiple choice
		Ecosystem service	Functioning and/or structure of the environmental/ecological system, not focusing directly on organisms, but on their interactions, functions, or services for humans.	Multiple choice
		Other: please specify		Open
		Further details:		Open
What is the type of restoration?	Choose from dropdown box.	Active	Direct intervention in the sutyd area or system eg. Tree planting.	Multiple choice
		Passive	No direct intervention in the study system eg. Natural regeneration.	Multiple choice
Does the study mentioned a reference state/stage?	Reference state that the area is being restored to.			Open
Scenario building objectives
What is the scenario building objective?	The objective/goal of using scenarios			Open
What type of scenarios were built?	IPBES definition, choose from drop down list.	Exploratory	Examine a range of plausible futures based on potential trajectories of indirect or direct drivers.	Multiple choice
		Target-seeking	Start with the definiton of a clear objective(s) specified as an achievable target or as an objective function to the optimised. Then, different pathways to achieveing this outcome are identified.	Multiple choice
		Policy-screening	Compare the outcome of alternative policy or management options.	Multiple choice
		Retrospective policy evaluation	A present evaluation of past actions with the expectation of achieveing specific policy goals. Resuls of the actions are compared with the goals at the time the actions began to be implemented.	Multiple choice
		Other: please specify		Open
Method of scenario buliding		Forecasting		Multiple choice
		Backcasting		Multiple choice
Scale of the scenarios
Name of area used for scenarios	Name of the study area			Open
Size of study area used for scenarios	Please write the size of the area given.			Open
What is the spatial scale used for the scenario building?	All that apply:	Watershed		Multiple choice
		Water catchment		Multiple choice
		Floodplain		Multiple choice
		Administrative boundary: district		Multiple choice
		Administrative boundary: region		Multiple choice
		Administrative boundary: country		Multiple choice
		Other: please specify		Open
What determines the spatial scale?	Spatial scale of the scenarios.	Administrative Boundaries		Multiple choice
		Natural features		Multiple choice
What is the baseline year for the scenarios?	Start year of scenarios			Open
What is the target year for the scenarios?	End year for scenarios			Open
What is the timeframe for scenarios?	End year minus start year			Open
What was the motivation for choosing the target year?	Choose all that apply, dropdown boxes.	Data availability		Multiple choice
		Drivers		Multiple choice
		Generations		Multiple choice
		Link to other work		Multiple choice
		Stakeholders/local people		Multiple choice
		Policy related		Multiple choice
		Far but not too far / imagineable		Multiple choice
		Previous experience of study authors		Multiple choice
		Literature		Multiple choice
		Industry time-frame	For example, forestry sector runs on longer time scales due to tree growth times.	Multiple choice
		Other: please specify		Open
		Further details		Open
Does the study describe how the scenarios feed back into the restoration planning?	This refers to how the scenarios are being used in the wider restoration planning, how have they been helpful after creation.			Multiple choice
	If yes, describe below.			Open
Scenario information
How many scenarios were created?	Number
What methodological tools were applied when creating scenarios	All that apply:	Interviews		Multiple choice
		Workshops		Multiple choice
		Individual reflections		Multiple choice
		Small group discussions		Multiple choice
		Group discussions		Multiple choice
		Ranking		Multiple choice
		Collages		Multiple choice
		Drawings		Multiple choice
		Maps		Multiple choice
		Sock flow diagrams		Multiple choice
		Mental models		Multiple choice
		Wall-mounted time-lines		Multiple choice
		Quantitative models/data		Multiple choice
		Fictional newspaper headlines		Multiple choice
		Other: please specify
Are the scenarios qualitative or quantitative?	This refers to the scenarios thenselves when constructed and not whether any subsequent analysis is done afterwards.			Multiple choice
FOR QUALITATIVE SCENARIOS….
Are scenarios spatially explicit during construction?	This may be through the use of maps or drawings of the study region, not necessarily quantitative			Multiple choice
Are scenarios made spatially explicit after creation?				Multiple choice
Are scenarios quantified after creation?				Multiple choice
FOR QUANTITATIVE SCENARIOS….
Are the scenarios constructed spatially explicit?				Multiple choice
Do participants help to parameterise the model/quantitative analysis?	This refers to how the interactions between variables are decided, do participants help with this at all?			Multiple choice
Do participants run the quantitative scenarios model/analysis?	For example, sometimes participants will use a software themselves to run different quantitative scenarios			Multiple choice
Information on trade-offs
Are trade-offs explicitly included/discussed?
	This is trade-offs and synergies specifically between components of the scenarios and NOT between scenarios. To be explicit, inclusion/analysis of must be clearly identifable to the reviewer.			Multiple choice
When are trade-offs analysed?		During scenario construction		Multiple choice
Are trade-offs in outcomes analysed between or within scenarios?	Choose from dropdown box.			Multiple choice
How are trade-offs addressed?	All that apply:	Discussion in scientific paper	For example, discussed in the academic paper but not a part of the methodology.	Multiple choice
		Discussion in workshop		Multiple choice
		Discussion in interview		Multiple choice
		Matrix		Multiple choice
		Visual depiction		Multiple choice
		Mathematical models		Multiple choice
		Spider plot		Multiple choice
		Other: please specify
		Further details:
Is spatial variation in trade-offs addressed?				Multiple choice
		If yes, please describe how		Open
Is temporal variation in trade-offs addressed?				Multiple choice
		If yes, please describe how		Open
Is variation between stakeholders in trade-offs addressed?				Multiple choice
		If yes, please describe how		Open
Participant overview
Why has a participatory approach been chosen?	Reason for using participatory methods.
How were the participants chosen?	All that apply:	Investigator contacts	Study authors choose people they know	Multiple choice
		Desk research		Multiple choice
		Expert knowledge	Experts recommend people to participate	Multiple choice
		Stakeholder analysis	A stakeholder analysis indicates relevant groups to be chosen	Multiple choice
		Snowball sampling	Participants recruit other participants	Multiple choice
		Social network analysis	Social network analysis indicates relevant groups	Multiple choice
		Selection is made with/via local research partner		Multiple choice
		Other: please specify
		Further details:
How many participants were included?	Nunber of participants
Main stakeholders involved in the scenario process	All that apply:	Local community		Multiple choice
		Local community representitives		Multiple choice
		Local policy-makers		Multiple choice
		Supra-local policy makers		Multiple choice
		Natural resource management agencies	Public sector resource management agencies eg. USDA Forest Service.	Multiple choice
		Academics		Multiple choice
		Business/Private sector		Multiple choice
		Recreation/Tourism sector		Multiple choice
		Experts		Multiple choice
		Supranational governmental institutions	eg. European Union, United Nations	Multiple choice
		National and regional instituions		Multiple choice
		Local and municipal government		Multiple choice
		Community council, tribal and indigenous organisations		Multiple choice
		Conservation groups, NGOs, PA agencies, co-management groups		Multiple choice
		Resources industries (private)		Multiple choice
		Other: please specify
		further details:
Why were those particular participants chosen?	Describe any justification given for the choice of participants.
List any stakeholders mentioned to be absent
What stages of the process were participants invovled in?	Select all that apply:	Development of the scenario building objective		Multiple choice
			If yes, describe how:
		Design of scenario building methods		Multiple choice
			If yes, describe how:
		Scenario creation		Multiple choice
			If yes, describe how:
		Analysis of scenario results		Multiple choice
			If yes, describe how:
		Analysis of trade-offs in outcomes		Multiple choice
			If yes, describe how:
		Dissemination of results		Multiple choice
			If yes, describe how:
If the study specifies a duration of data collection/collaboration with participants please specify give details of this.	For example, number of workshops/interviews, how long colloboration was for eg. 10 meetings lasting 1 day per meetings across 6 months.
